# Supplementary material for: Understanding the Role of Cognitive Abilities and Math Anxiety in Adolescent Math Achievement
Source: J Intell. 2025 Apr 3;13(4):44. doi: 10.3390/jintelligence13040044 (PMC12028032; doi:10.3390/jintelligence13040044)
Supplement: Supplementary file 1 [file jintelligence-13-00044-s001.zip]

Archive with 1 entries (1 files):
- jintelligence-3496520-supplementary.pdf
